# Supplementary material for: Monitoring Carbapenem-Resistant Enterobacterales in the Environment to Assess the Spread in the Community
Source: Antibiotics (Basel). 2022 Jul 8;11(7):917. doi: 10.3390/antibiotics11070917 (PMC9311640; doi:10.3390/antibiotics11070917)
Supplement: Supplementary file 1 [file antibiotics-11-00917-s001.zip]

Archive with 1 entries (1 files):
- antibiotics-1782633-supplementary.pdf
